# Supplementary material for: Uniform efficacy of SGLT2 inhibitors across the ejection fraction spectrum and in high-risk patients with HFpEF: a prespecified pooled analysis
Source: Front Cardiovasc Med. 2026 Mar 12;13:1790378. doi: 10.3389/fcvm.2026.1790378 (PMC13018101; doi:10.3389/fcvm.2026.1790378)
Supplement: Supplementary file 1 [file Table1.xlsx]

## Sheet: Core_LVEF_Subgroup_Data
Trial	LVEF_Subgroup	Treatment_Events	Treatment_Total	Control_Events	Control_Total	HR	CI_Low	CI_High	Log_HR	SE_Log_HR	Subgroup_Total	HR_with_CI
EMPEROR-Preserved	<50%	145	995	193	988	0.71	0.57	0.88	-0.3425	0.1108	1983	0.71 (0.57-0.88)
DELIVER	<50%	207	1067	229	1049	0.8	0.65	0.98	-0.2231	0.1047	2116	0.80 (0.65-0.98)
EMPEROR-Preserved	50-59%	138	1028	173	1030	0.8	0.64	0.99	-0.2231	0.1113	2058	0.80 (0.64-0.99)
DELIVER	50-59%	174	1133	211	1123	0.78	0.62	0.98	-0.2485	0.1168	2256	0.78 (0.62-0.98)
EMPEROR-Preserved	≥60%	132	974	145	973	0.87	0.69	1.1	-0.1393	0.119	1947	0.87 (0.69-1.10)
DELIVER	≥60%	131	931	170	960	0.79	0.64	0.97	-0.2357	0.1061	1891	0.79 (0.64-0.97)
Pooled	Overall (LVEF >40%)	927	6128	1121	6123	0.8	0.73	0.87	-0.2231	0.0567	12251	0.80 (0.73-0.87)

## Sheet: Hospitalized_Subgroup_Data
Trial	Subgroup_Definition	Patients_n	Treatment_Events	Treatment_Total	Control_Events	Control_Total	HR	CI_Low	CI_High	HR_with_CI
DELIVER	Hospitalized for HF at randomization or within 30 days prior	654	93	328	113	326	0.74	0.56	0.97	0.74 (0.56-0.97)
EMPEROR-Preserved	Hospitalized for HF within 12 months prior to randomization	1369	157	699	192	670	0.73	0.59	0.9	0.73 (0.59-0.90)
Note	Definitions differ between trials; quantitative pooling not performed	2023								Not applicable

## Sheet: DELIVER_Special_Subgroups
Trial	Subgroup	Definition	Treatment_Events	Treatment_Total	Control_Events	Control_Total	HR	CI_Low	CI_High	Total_N	HR_with_CI
DELIVER	Hospitalized/Recently Hospitalized	Hospitalized for HF at randomization or within 30 days prior	93	328	113	326	0.74	0.56	0.97	654	0.74 (0.56-0.97)
DELIVER	HFimpEF	Baseline LVEF >40% but previous LVEF ≤40%	92	572	119	579	0.71	0.6	0.85	1151	0.71 (0.60-0.85)

## Sheet: EMPEROR_Hospitalized_Subgroup
Subgroup	Empagliflozin_Events	Empagliflozin_Total	Empagliflozin_Percentage	Placebo_Events	Placebo_Total	Placebo_Percentage	HR	CI_Lower	CI_Upper	CI_Text
Hospitalization for heart failure within 12 months prior to randomization (Yes)	157	699	22.5	192	670	28.7	0.73	0.59	0.9	0.59–0.90

## Sheet: Baseline_Characteristics
Characteristic	EMPEROR_Preserved	DELIVER	Notes
Demographics
Age (years), mean ± SD	71.8 ± 9.6	71.6 ± 9.5
Female, n (%)	2,672 (44.6)	2,756 (44.0)
Clinical Characteristics
NYHA functional class III/IV, n (%)	Approximately 25%*	1,564 (25.0)	*Primary paper of EMPEROR-Preserved did not directly report the exact percentage
LVEF, mean	54%	54%
LVEF distribution, n (%)
LVEF <50%	1,983 (33.1)	2,116 (33.8)
LVEF 50-59%	2,058 (34.4)	2,256 (36.0)
LVEF ≥60%	1,947 (32.5)	1,891 (30.2)
Key Comorbidities
Type 2 diabetes, n (%)	2,938 (49.1)	2,806 (44.8)
History of atrial fibrillation, n (%)	3,388 (56.6)	3,688 (58.9)
Chronic kidney disease (eGFR <60 mL/min/1.73 m²), n (%)	2,990 (49.9)	2,805 (44.8)
Biomarkers
Median NT-proBNP, pg/mL	946 (Sinus rhythm) / 994 (Atrial fibrillation)	911 (Sinus rhythm) / 1,433 (Atrial fibrillation)
Special Populations
Heart failure hospitalization within 30 days prior to randomization, n (%)	Not specifically reported	654 (10.4)	†Definitions for 'hospitalized/recently hospitalized' differed between trials: DELIVER prospectively defined patients hospitalized for HF at or within 30 days prior to randomization; EMPEROR-Preserved pre-specified the subgroup of patients hospitalized for HF within 12 months prior to randomization.
Heart failure hospitalization within 12 months prior to randomization, n (%)	1,369 (22.9)†	Not specifically reported
HFimpEF, n (%)	Not included	1,151 (18.4)

## Sheet: Table2_Primary_Endpoint
LVEF_Subgroup	Number_of_patients	HR	CI_95_Low	CI_95_High	P_for_Interaction_vs_Ref
Overall (LVEF >40%)	12251	0.8	0.73	0.87	-
LVEF <50%	4099	0.76	0.65	0.88	0.690
LVEF 50-59%	4314	0.79	0.67	0.93	Reference
LVEF ≥60%	3838	0.82	0.71	0.96	0.690

## Sheet: Summary_Validation
Metric	Value	Source
Total patients in pooled analysis	12,251	Vaduganathan et al. (2022) pooled analysis
EMPEROR-Preserved trial	5,988	Anker et al. (2021) NEJM
DELIVER trial	6,263	Solomon et al. (2022) NEJM
Sum of LVEF subgroups (<50%)	4,099	Calculated from trial publications
Sum of LVEF subgroups (50-59%)	4,314	Calculated from trial publications
Sum of LVEF subgroups (≥60%)	3,838	Calculated from trial publications
Total calculated from subgroups	12,251 (4,099 + 4,314 + 3,838)	Internal consistency check
Overall HR for primary endpoint	0.80	Fixed-effects meta-analysis
95% CI lower bound	0.73	Fixed-effects meta-analysis
95% CI upper bound	0.87	Fixed-effects meta-analysis
P-value for overall effect	<0.001	Fixed-effects meta-analysis
